# Supplementary material for: Characterization of Pseudofusicoccum Species from Diseased Plantation-Grown Acacia mangium, Eucalyptus spp., and Pinus massoniana in Southern China
Source: Pathogens. 2023 Apr 8;12(4):574. doi: 10.3390/pathogens12040574 (PMC10142214; doi:10.3390/pathogens12040574)
Supplement: Supplementary file 1 [file pathogens-12-00574-s001.zip]

Archive with 1 entries (1 files):
- pathogens-2298028-supplementary.pdf
